# Supplementary material for: Reporting Quality of Studies Developing and Validating Melanoma Prediction Models: An Assessment Based on the TRIPOD Statement
Source: Healthcare (Basel). 2022 Jan 26;10(2):238. doi: 10.3390/healthcare10020238 (PMC8871554; doi:10.3390/healthcare10020238)
Supplement: Supplementary file 1 [file healthcare-10-00238-s001.zip]

Archive with 1 entries (1 files):
- healthcare-1544773-supplementary.pdf
